# Supplementary material for: Precision nicotine metabolism-informed care for smoking cessation in Crohn’s disease: A pilot study
Source: PLoS One. 2020 Mar 26;15(3):e0230656. doi: 10.1371/journal.pone.0230656 (PMC7098646; doi:10.1371/journal.pone.0230656)
Supplement: S2 Table — De-identified raw data for all 32 participants is provided. Dates, demographics, and any potentially identifying information has been removed. (XLS) [file pone.0230656.s002.xls]

## Sheet: NMROutpatientPilot_De-identifie
Record ID Code (De-Identified)	Event Name	Which medications is patient eligible to take? (choice=Nicotine Patch)	Which medications is patient eligible to take? (choice=Varenicline)	Which medications is patient eligible to take? (choice=Bupropion)	1. In the past 7 days have you smoked cigarettes every day, some days, or not at all?	Day-1, number of cigarette smoke	Day-2. number of cigarette smoke	Day-3, number of cigarette smoke	Day-4, number of cigarette smoke	Day-5, number of cigarette smoke	Day-6, number of cigarette smoke	Day-7, number of cigarette smoke	Average Cigarettes Per Day (at baseline)	What FDA-approved smoking cessation medications have you taken in the last 6 months? (check all that apply) (choice=NRT)	What FDA-approved smoking cessation medications have you taken in the last 6 months? (check all that apply) (choice=Varenicline (also known as Chantix))	What FDA-approved smoking cessation medications have you taken in the last 6 months? (check all that apply) (choice=Bupropion (also known as Wellbutrin or Zyban))	What FDA-approved smoking cessation medications have you taken in the last 6 months? (check all that apply) (choice=None)	What FDA-approved smoking cessation medications have you taken in the last 6 months? (check all that apply) (choice=Dont know)	Why have you chosen not to take smoking cessation medications in the past 6 months? (check all that apply) (choice=Did not want to quit smoking)	Why have you chosen not to take smoking cessation medications in the past 6 months? (check all that apply) (choice=Did not want to take medicine)	Why have you chosen not to take smoking cessation medications in the past 6 months? (check all that apply) (choice=Medication was too expensive)	8. Why have you chosen not to take smoking cessation medications in the past 6 months? (check all that apply) (choice=Medication wasnt working)	8. Why have you chosen not to take smoking cessation medications in the past 6 months? (check all that apply) (choice=Side effects)	8. Why have you chosen not to take smoking cessation medications in the past 6 months? (check all that apply) (choice=Other)	8. Why have you chosen not to take smoking cessation medications in the past 6 months? (check all that apply) (choice=Dont know)	8. Why have you chosen not to take smoking cessation medications in the past 6 months? (check all that apply) (choice=Patient declined to answer)	Over the past 6 months have you used any of the following behavioral methods to quit smoking? (check all that apply) (choice=Did not use any)	Over the past 6 months have you used any of the following behavioral methods to quit smoking? (check all that apply) (choice=A telephone help line or quit line)	Over the past 6 months have you used any of the following behavioral methods to quit smoking? (check all that apply) (choice=A stop smoking clinic, class, or support group)	Over the past 6 months have you used any of the following behavioral methods to quit smoking? (check all that apply) (choice=Help or support from friends or family)	Over the past 6 months have you used any of the following behavioral methods to quit smoking? (check all that apply) (choice=Books, pamphlets, videos, or other materials)	Over the past 6 months have you used any of the following behavioral methods to quit smoking? (check all that apply) (choice=Web-Based program)	Over the past 6 months have you used any of the following behavioral methods to quit smoking? (check all that apply) (choice=Hypnosis)	Over the past 6 months have you used any of the following behavioral methods to quit smoking? (check all that apply) (choice=Acupuncture)	Over the past 6 months have you used any of the following behavioral methods to quit smoking? (check all that apply) (choice=Other)	I think that the development of tests to help match patients with the drugs that might work best for them is a positive medical progress.	I approve of using tests to determine how my body breaks down nicotine to help choose medications to help me quit smoking.	If a blood test told me that I might have a more difficult time quitting smoking than some other people, I wouldn't even bother trying to quit.	The idea of knowing how my body breaks down nicotine frightens me.	I know what treatments are available to help me quit smoking.	Compared to other smokers who have smoked about the same as me, I have a higher risk of developing a smoking related disease.	Harvey Bradshaw Index Initial	PHQ9 Initial	SIBDQ initial	Oral 5-ASA? (Asacol (mesalamine), Lialda (mesalamine), Apriso (mesalamine), Pentasa (mesalamine), Dipentum (olsalazine), Colazol (balasalazide), Azulfidine (sulfasalazine))	Corticosteroid	Immunomodulator? (Imuran (azathioprine) or 6-MP 6-mercaptopurine or methotrexate)	Anti-TNF? (Remicade (infliximab), Humira (adalimumab), Cimzia (certolizumab))	Entivio (vedolizumab)
2bc8e5abe8a65710d3e61c6702ee2e48	Baseline	Checked	Checked	Checked	Everyday	20	20	20	20	20	20	20	20	Unchecked	Unchecked	Unchecked	Checked	Unchecked	Checked	Unchecked	Unchecked	Unchecked	Unchecked	Unchecked	Unchecked	Unchecked	Checked	Unchecked	Unchecked	Unchecked	Unchecked	Unchecked	Unchecked	Unchecked	Unchecked	Strongly agree	Strongly agree	Disagree	Neither agree nor disagree	Agree	Don't know	15	14	33	No	No	Yes	No	Yes
2bc8e5abe8a65710d3e61c6702ee2e48	Medication Call
2bc8e5abe8a65710d3e61c6702ee2e48	1 Month Follow-up
2bc8e5abe8a65710d3e61c6702ee2e48	3 Month Follow-up
2bc8e5abe8a65710d3e61c6702ee2e48	6 Month Follow-up
a3193338c2c7d3d83226736dd39b21fd	Baseline	Checked	Checked	Checked	Everyday	15	15	15	15	15	15	15	15	Unchecked	Unchecked	Unchecked	Checked	Unchecked	Unchecked	Checked	Unchecked	Unchecked	Unchecked	Unchecked	Unchecked	Unchecked	Checked	Unchecked	Unchecked	Unchecked	Unchecked	Unchecked	Unchecked	Unchecked	Unchecked	Neither agree nor disagree	Agree	Disagree	Disagree	Don't know	Disagree	5	1	60	No	No	Yes	Yes	No
a3193338c2c7d3d83226736dd39b21fd	Medication Call
a3193338c2c7d3d83226736dd39b21fd	1 Month Follow-up
a3193338c2c7d3d83226736dd39b21fd	3 Month Follow-up
a3193338c2c7d3d83226736dd39b21fd	6 Month Follow-up
264db68f0b1a709dcff8748450bc1359	Baseline	Checked	Unchecked	Checked	Everyday	40	40	40	40	40	40	40	40	Unchecked	Unchecked	Unchecked	Checked	Unchecked	Unchecked	Unchecked	Unchecked	Unchecked	Unchecked	Checked	Unchecked	Unchecked	Unchecked	Unchecked	Unchecked	Unchecked	Unchecked	Unchecked	Unchecked	Unchecked	Checked	Strongly agree	Strongly agree	Disagree	Don't know	Don't know	Don't know	17	27	17	No	No	No	No	No
264db68f0b1a709dcff8748450bc1359	Medication Call
264db68f0b1a709dcff8748450bc1359	1 Month Follow-up
264db68f0b1a709dcff8748450bc1359	3 Month Follow-up
264db68f0b1a709dcff8748450bc1359	6 Month Follow-up
264db68f0b1a709dcff8748450bc1359	Adverse Event Reports
51aa4bbe4782e5760a96cf4fb16a02b0	Baseline	Checked	Checked	Checked	Everyday	10	10	10	10	10	10	10	10	Checked	Unchecked	Unchecked	Unchecked	Unchecked	Unchecked	Unchecked	Unchecked	Unchecked	Unchecked	Unchecked	Unchecked	Unchecked	Checked	Unchecked	Unchecked	Unchecked	Unchecked	Unchecked	Unchecked	Unchecked	Unchecked	Don't know	Strongly agree	Disagree	Disagree	Strongly agree	Disagree	6	2	58	Yes	No	No	Yes	No
51aa4bbe4782e5760a96cf4fb16a02b0	Medication Call
51aa4bbe4782e5760a96cf4fb16a02b0	1 Month Follow-up
51aa4bbe4782e5760a96cf4fb16a02b0	3 Month Follow-up
51aa4bbe4782e5760a96cf4fb16a02b0	6 Month Follow-up
a28b864ceb856b2f77d23cd2fc34f663	Baseline	Checked	Checked	Unchecked	Everyday	12	12	12	12	12	12	12	12	Unchecked	Unchecked	Unchecked	Checked	Unchecked	Unchecked	Checked	Unchecked	Unchecked	Unchecked	Unchecked	Unchecked	Unchecked	Checked	Unchecked	Unchecked	Unchecked	Unchecked	Unchecked	Unchecked	Unchecked	Unchecked	Agree	Agree	Don't know	Neither agree nor disagree	Don't know	Neither agree nor disagree	3	5	58	No	No	No	Yes	No
a28b864ceb856b2f77d23cd2fc34f663	Medication Call
a28b864ceb856b2f77d23cd2fc34f663	1 Month Follow-up
a28b864ceb856b2f77d23cd2fc34f663	3 Month Follow-up
a28b864ceb856b2f77d23cd2fc34f663	6 Month Follow-up
a28b864ceb856b2f77d23cd2fc34f663	Adverse Event Reports
49413a048838051c3074bb3c7e035399	Baseline	Checked	Checked	Checked	Everyday	30	30	30	30	30	30	30	30	Checked	Unchecked	Unchecked	Unchecked	Unchecked	Unchecked	Unchecked	Unchecked	Unchecked	Unchecked	Unchecked	Unchecked	Unchecked	Checked	Unchecked	Unchecked	Unchecked	Unchecked	Unchecked	Unchecked	Unchecked	Unchecked	Agree	Agree	Disagree	Disagree	Agree	Disagree	4	6	42	No	No	No	No	Yes
49413a048838051c3074bb3c7e035399	Medication Call
1eda42fe08ce63cf6ba76ee65ac44dac	Baseline	Checked	Unchecked	Checked	Everyday	15	15	15	15	15	15	15	15	Checked	Unchecked	Unchecked	Unchecked	Unchecked	Unchecked	Unchecked	Unchecked	Unchecked	Unchecked	Unchecked	Unchecked	Unchecked	Checked	Unchecked	Unchecked	Unchecked	Unchecked	Unchecked	Unchecked	Unchecked	Unchecked	Agree	Strongly agree	Strongly disagree	Strongly disagree	Neither agree nor disagree	Neither agree nor disagree	7	13	40	No	No	No	Yes	No
1eda42fe08ce63cf6ba76ee65ac44dac	Medication Call
1eda42fe08ce63cf6ba76ee65ac44dac	1 Month Follow-up
1eda42fe08ce63cf6ba76ee65ac44dac	3 Month Follow-up
1eda42fe08ce63cf6ba76ee65ac44dac	6 Month Follow-up
a7b6a546b9d25ba109f8430404d95bfd	Baseline	Checked	Checked	Checked	Everyday	5	5	5	5	5	5	5	5	Unchecked	Unchecked	Unchecked	Checked	Unchecked	Unchecked	Unchecked	Unchecked	Unchecked	Unchecked	Checked	Unchecked	Unchecked	Checked	Unchecked	Unchecked	Unchecked	Unchecked	Unchecked	Unchecked	Unchecked	Unchecked	Agree	Strongly agree	Disagree	Disagree	Don't know	Don't know	0	0	68	No	No	No	Yes	No
a7b6a546b9d25ba109f8430404d95bfd	Medication Call
a7b6a546b9d25ba109f8430404d95bfd	1 Month Follow-up
a7b6a546b9d25ba109f8430404d95bfd	3 Month Follow-up
a7b6a546b9d25ba109f8430404d95bfd	6 Month Follow-up
c59a82ac9b696b764b8a721dae9a92d0	Baseline	Checked	Checked	Checked	Everyday	40	40	40	40	40	40	40	40	Unchecked	Unchecked	Unchecked	Checked	Unchecked	Unchecked	Unchecked	Checked	Unchecked	Unchecked	Unchecked	Unchecked	Unchecked	Checked	Unchecked	Unchecked	Unchecked	Unchecked	Unchecked	Unchecked	Unchecked	Unchecked	Strongly agree	Strongly agree	Disagree	Disagree	Agree	Don't know	1	10	51	Yes	No	No	Yes	No
c59a82ac9b696b764b8a721dae9a92d0	Medication Call
c59a82ac9b696b764b8a721dae9a92d0	1 Month Follow-up
c59a82ac9b696b764b8a721dae9a92d0	3 Month Follow-up
c59a82ac9b696b764b8a721dae9a92d0	6 Month Follow-up
c59a82ac9b696b764b8a721dae9a92d0	Adverse Event Reports
7675c9a80a9777e7393d4001a2c29f12	Baseline	Checked	Checked	Checked	Everyday	20	20	20	20	20	20	20	20	Unchecked	Unchecked	Unchecked	Checked	Unchecked	Unchecked	Unchecked	Unchecked	Unchecked	Unchecked	Checked	Unchecked	Unchecked	Checked	Unchecked	Unchecked	Unchecked	Unchecked	Unchecked	Unchecked	Unchecked	Unchecked	Strongly agree	Strongly agree	Don't know	Agree	Agree	Strongly disagree	3	17	53	No	No	Yes	Yes	No
7675c9a80a9777e7393d4001a2c29f12	Medication Call
7675c9a80a9777e7393d4001a2c29f12	1 Month Follow-up
7675c9a80a9777e7393d4001a2c29f12	3 Month Follow-up
7675c9a80a9777e7393d4001a2c29f12	6 Month Follow-up
d372f74b2e02db2ba91f6565da496843	Baseline	Checked	Checked	Checked	Everyday	20	20	20	20	20	20	20	20	Unchecked	Unchecked	Unchecked	Checked	Unchecked	Unchecked	Unchecked	Unchecked	Unchecked	Unchecked	Checked	Unchecked	Unchecked	Checked	Unchecked	Unchecked	Unchecked	Unchecked	Unchecked	Unchecked	Unchecked	Unchecked	Agree	Agree	Disagree	Disagree	Agree	Disagree	13	14	38	No	No	No	No	Yes
d372f74b2e02db2ba91f6565da496843	Medication Call
d372f74b2e02db2ba91f6565da496843	1 Month Follow-up
d372f74b2e02db2ba91f6565da496843	3 Month Follow-up
d372f74b2e02db2ba91f6565da496843	6 Month Follow-up
d372f74b2e02db2ba91f6565da496843	Adverse Event Reports
f72b0e8fe40f1495371ecf8e33f14744	Baseline	Checked	Checked	Checked	Everyday	16	16	16	16	16	16	16	16	Unchecked	Unchecked	Unchecked	Checked	Unchecked	Checked	Unchecked	Unchecked	Unchecked	Unchecked	Unchecked	Unchecked	Unchecked	Checked	Unchecked	Unchecked	Unchecked	Unchecked	Unchecked	Unchecked	Unchecked	Unchecked	Strongly agree	Strongly agree	Disagree	Disagree	Neither agree nor disagree	Neither agree nor disagree	0	3	61	No	No	No	Yes	No
f72b0e8fe40f1495371ecf8e33f14744	Medication Call
f72b0e8fe40f1495371ecf8e33f14744	1 Month Follow-up
f72b0e8fe40f1495371ecf8e33f14744	3 Month Follow-up
f72b0e8fe40f1495371ecf8e33f14744	6 Month Follow-up
e5f4c97f65df84aee362eaceb0a05fae	Baseline	Checked	Checked	Checked	Everyday	16	16	16	16	16	16	16	16	Unchecked	Unchecked	Unchecked	Checked	Unchecked	Unchecked	Unchecked	Unchecked	Checked	Unchecked	Unchecked	Unchecked	Unchecked	Checked	Unchecked	Unchecked	Unchecked	Unchecked	Unchecked	Unchecked	Unchecked	Unchecked	Don't know	Agree	Neither agree nor disagree	Agree	Agree	Neither agree nor disagree	1	3	53	No	No	No	Yes	No
e5f4c97f65df84aee362eaceb0a05fae	Medication Call
e5f4c97f65df84aee362eaceb0a05fae	1 Month Follow-up
e5f4c97f65df84aee362eaceb0a05fae	3 Month Follow-up
e5f4c97f65df84aee362eaceb0a05fae	6 Month Follow-up
7cbe3f519ac19e3fe30b6ee6d657f85f	Baseline	Checked	Checked	Unchecked	Everyday	20	20	20	20	20	20	20	20	Unchecked	Unchecked	Unchecked	Checked	Unchecked	Checked	Unchecked	Unchecked	Unchecked	Unchecked	Unchecked	Unchecked	Unchecked	Checked	Unchecked	Unchecked	Unchecked	Unchecked	Unchecked	Unchecked	Unchecked	Unchecked	Strongly agree	Strongly agree	Strongly disagree	Strongly disagree	Strongly agree	Neither agree nor disagree	6	12	31	No	Yes	No	No	No
7cbe3f519ac19e3fe30b6ee6d657f85f	Medication Call
7cbe3f519ac19e3fe30b6ee6d657f85f	1 Month Follow-up
7cbe3f519ac19e3fe30b6ee6d657f85f	3 Month Follow-up
7cbe3f519ac19e3fe30b6ee6d657f85f	6 Month Follow-up
0fbfe9daa5b878746ba4bfb98a7809ff	Baseline	Checked	Checked	Unchecked	Everyday	20	20	20	20	20	20	20	20	Unchecked	Unchecked	Unchecked	Checked	Unchecked	Unchecked	Unchecked	Checked	Unchecked	Unchecked	Unchecked	Unchecked	Unchecked	Checked	Unchecked	Unchecked	Unchecked	Unchecked	Unchecked	Unchecked	Unchecked	Unchecked	Agree	Agree	Disagree	Disagree	Agree	Disagree	6	0	55	No	Yes	No	Yes	No
0fbfe9daa5b878746ba4bfb98a7809ff	Medication Call
0fbfe9daa5b878746ba4bfb98a7809ff	1 Month Follow-up
0fbfe9daa5b878746ba4bfb98a7809ff	3 Month Follow-up
0fbfe9daa5b878746ba4bfb98a7809ff	6 Month Follow-up
41d9955197293e8f3399e3810f790ec3	Baseline	Checked	Checked	Checked	Everyday	22	22	22	22	22	22	22	22	Unchecked	Unchecked	Unchecked	Checked	Unchecked	Unchecked	Unchecked	Checked	Unchecked	Unchecked	Unchecked	Unchecked	Unchecked	Checked	Unchecked	Unchecked	Unchecked	Unchecked	Unchecked	Unchecked	Unchecked	Unchecked	Strongly agree	Strongly agree	Strongly disagree	Agree	Strongly agree	Strongly agree	0	0	54	No	No	Yes	Yes	No
41d9955197293e8f3399e3810f790ec3	Medication Call
41d9955197293e8f3399e3810f790ec3	1 Month Follow-up
41d9955197293e8f3399e3810f790ec3	3 Month Follow-up
41d9955197293e8f3399e3810f790ec3	6 Month Follow-up
41d9955197293e8f3399e3810f790ec3	Adverse Event Reports
1e45e58822182a14b08ea005b0b7f372	Baseline	Checked	Checked	Checked	Everyday	20	20	20	20	20	20	20	20	Unchecked	Unchecked	Unchecked	Checked	Unchecked	Unchecked	Unchecked	Unchecked	Unchecked	Unchecked	Unchecked	Checked	Unchecked	Checked	Unchecked	Unchecked	Unchecked	Unchecked	Unchecked	Unchecked	Unchecked	Unchecked	Strongly agree	Strongly agree	Disagree	Strongly disagree	Agree	Disagree	7	4	47	No	No	Yes	No	No
1e45e58822182a14b08ea005b0b7f372	Medication Call
1e45e58822182a14b08ea005b0b7f372	1 Month Follow-up
1e45e58822182a14b08ea005b0b7f372	3 Month Follow-up
1e45e58822182a14b08ea005b0b7f372	6 Month Follow-up
350af3506f5b7db9adb78c5ffd56abc6	Baseline	Checked	Checked	Checked	Everyday	10	10	10	10	10	10	10	10	Unchecked	Unchecked	Unchecked	Checked	Unchecked	Unchecked	Unchecked	Unchecked	Unchecked	Unchecked	Unchecked	Checked	Unchecked	Checked	Unchecked	Unchecked	Unchecked	Unchecked	Unchecked	Unchecked	Unchecked	Unchecked	Agree	Agree	Disagree	Disagree	Neither agree nor disagree	Disagree	7	12	48	No	No	No	Yes	No
350af3506f5b7db9adb78c5ffd56abc6	Medication Call
350af3506f5b7db9adb78c5ffd56abc6	1 Month Follow-up
350af3506f5b7db9adb78c5ffd56abc6	3 Month Follow-up
350af3506f5b7db9adb78c5ffd56abc6	6 Month Follow-up
15fac44d2305e8d195aa91e5167c9bb0	Baseline	Checked	Checked	Checked	Everyday	10	10	10	10	10	10	10	10	Unchecked	Unchecked	Checked	Unchecked	Unchecked	Unchecked	Unchecked	Unchecked	Unchecked	Unchecked	Unchecked	Unchecked	Unchecked	Unchecked	Unchecked	Unchecked	Checked	Checked	Unchecked	Unchecked	Unchecked	Unchecked	Strongly agree	Strongly agree	Strongly disagree	Strongly disagree	Strongly agree	Strongly agree	10	18	36	No	No	No	Yes	No
15fac44d2305e8d195aa91e5167c9bb0	Medication Call
15fac44d2305e8d195aa91e5167c9bb0	Payment
15fac44d2305e8d195aa91e5167c9bb0	Contact Log
f12f21f15ab433009cf138ebb7b2008f	Baseline	Checked	Checked	Unchecked	Everyday	15	15	15	15	15	15	15	15	Unchecked	Unchecked	Unchecked	Checked	Unchecked	Checked	Unchecked	Unchecked	Unchecked	Unchecked	Unchecked	Unchecked	Unchecked	Checked	Unchecked	Unchecked	Unchecked	Unchecked	Unchecked	Unchecked	Unchecked	Unchecked	Strongly agree	Strongly agree	Disagree	Disagree	Strongly agree	Agree	2	9	40	No	No	Yes	Yes	No
f12f21f15ab433009cf138ebb7b2008f	Medication Call
f12f21f15ab433009cf138ebb7b2008f	1 Month Follow-up
f12f21f15ab433009cf138ebb7b2008f	3 Month Follow-up
f12f21f15ab433009cf138ebb7b2008f	6 Month Follow-up
3c21536623a33eb0637fbcf5a5a0a997	Baseline	Checked	Checked	Unchecked	Everyday	5	5	5	5	5	5	5	5	Unchecked	Unchecked	Unchecked	Checked	Unchecked	Unchecked	Unchecked	Unchecked	Unchecked	Unchecked	Unchecked	Checked	Unchecked	Checked	Unchecked	Unchecked	Unchecked	Unchecked	Unchecked	Unchecked	Unchecked	Unchecked	Agree	Agree	Disagree	Disagree	Strongly agree	Disagree	1	3	54	No	Yes	Yes	Yes	No
3c21536623a33eb0637fbcf5a5a0a997	Medication Call
3c21536623a33eb0637fbcf5a5a0a997	1 Month Follow-up
3c21536623a33eb0637fbcf5a5a0a997	3 Month Follow-up
3c21536623a33eb0637fbcf5a5a0a997	6 Month Follow-up
41d1f467bc159d944cd53eec2491eee8	Baseline	Checked	Checked	Checked	Everyday	25	25	25	25	25	25	25	25	Unchecked	Unchecked	Unchecked	Checked	Unchecked	Unchecked	Unchecked	Unchecked	Unchecked	Unchecked	Unchecked	Checked	Unchecked	Checked	Unchecked	Unchecked	Unchecked	Unchecked	Unchecked	Unchecked	Unchecked	Unchecked	Neither agree nor disagree	Neither agree nor disagree	Disagree	Disagree	Agree	Agree	6	2	60	No	No	Yes	Yes	No
41d1f467bc159d944cd53eec2491eee8	Medication Call
41d1f467bc159d944cd53eec2491eee8	1 Month Follow-up
41d1f467bc159d944cd53eec2491eee8	3 Month Follow-up
41d1f467bc159d944cd53eec2491eee8	6 Month Follow-up
9fbbd6c189ccf7d5732d22d09da0b2d0	Baseline	Checked	Checked	Checked	Everyday	15	16	19	15	17	20	16	16.86	Unchecked	Unchecked	Unchecked	Checked	Unchecked	Checked	Checked	Checked	Unchecked	Checked	Unchecked	Unchecked	Unchecked	Checked	Unchecked	Unchecked	Unchecked	Unchecked	Unchecked	Unchecked	Unchecked	Unchecked	Strongly agree	Strongly agree	Disagree	Disagree	Disagree	Neither agree nor disagree	4	14	25	No	No	Yes	Yes	No
9fbbd6c189ccf7d5732d22d09da0b2d0	Medication Call
9fbbd6c189ccf7d5732d22d09da0b2d0	1 Month Follow-up
9fbbd6c189ccf7d5732d22d09da0b2d0	3 Month Follow-up
9fbbd6c189ccf7d5732d22d09da0b2d0	6 Month Follow-up
cbac6c8d2f65253a60d11e0665bb7d99	Baseline	Checked	Checked	Checked	Everyday	10	10	7	8	15	7	10	9.57	Checked	Unchecked	Unchecked	Unchecked	Unchecked	Unchecked	Unchecked	Unchecked	Unchecked	Unchecked	Unchecked	Unchecked	Unchecked	Checked	Unchecked	Unchecked	Unchecked	Unchecked	Unchecked	Unchecked	Unchecked	Unchecked	Agree	Agree	Disagree	Disagree	Agree	Neither agree nor disagree				No	No	No	Yes	No
cbac6c8d2f65253a60d11e0665bb7d99	Medication Call
cbac6c8d2f65253a60d11e0665bb7d99	1 Month Follow-up
cbac6c8d2f65253a60d11e0665bb7d99	3 Month Follow-up
cbac6c8d2f65253a60d11e0665bb7d99	6 Month Follow-up
cbac6c8d2f65253a60d11e0665bb7d99	Adverse Event Reports
aafbf53201c8ae56226ec585850e72ee	Baseline	Checked	Checked	Unchecked	Everyday	10	15	10	10	15	10	15	12.14	Unchecked	Unchecked	Unchecked	Checked	Unchecked	Unchecked	Unchecked	Unchecked	Unchecked	Unchecked	Unchecked	Checked	Unchecked	Checked	Unchecked	Unchecked	Unchecked	Unchecked	Unchecked	Unchecked	Unchecked	Unchecked	Strongly agree	Agree	Disagree	Disagree	Agree	Disagree	4	5	53	No	No	No	No	Yes
aafbf53201c8ae56226ec585850e72ee	Medication Call
aafbf53201c8ae56226ec585850e72ee	1 Month Follow-up
aafbf53201c8ae56226ec585850e72ee	3 Month Follow-up
aafbf53201c8ae56226ec585850e72ee	6 Month Follow-up
5c69c4b9beafc7ce78efe8dbf26ce3d8	Baseline	Checked	Checked	Checked	Everyday	10	10	10	10	10	10	10	10	Unchecked	Unchecked	Unchecked	Checked	Unchecked	Unchecked	Unchecked	Checked	Unchecked	Unchecked	Unchecked	Unchecked	Unchecked	Unchecked	Unchecked	Unchecked	Checked	Checked	Unchecked	Unchecked	Unchecked	Unchecked	Agree	Agree	Don't know	Strongly disagree	Agree	Neither agree nor disagree	18	24	22	No	No	No	No	No
5c69c4b9beafc7ce78efe8dbf26ce3d8	Medication Call
5c69c4b9beafc7ce78efe8dbf26ce3d8	1 Month Follow-up
5c69c4b9beafc7ce78efe8dbf26ce3d8	3 Month Follow-up
5c69c4b9beafc7ce78efe8dbf26ce3d8	6 Month Follow-up
ebf3a54bb6aa6b15999bf13cd0923a7f	Baseline	Checked	Checked	Checked	Everyday	30	30	30	30	30	30	30	30	Unchecked	Unchecked	Unchecked	Checked	Unchecked	Unchecked	Unchecked	Checked	Unchecked	Checked	Unchecked	Unchecked	Unchecked	Checked	Unchecked	Unchecked	Unchecked	Unchecked	Unchecked	Unchecked	Unchecked	Unchecked	Strongly agree	Strongly agree	Disagree	Strongly disagree	Agree	Disagree	8	13	41	No	No	Yes	No	No
ebf3a54bb6aa6b15999bf13cd0923a7f	Medication Call
ebf3a54bb6aa6b15999bf13cd0923a7f	1 Month Follow-up
ebf3a54bb6aa6b15999bf13cd0923a7f	3 Month Follow-up
ebf3a54bb6aa6b15999bf13cd0923a7f	6 Month Follow-up
ebf3a54bb6aa6b15999bf13cd0923a7f	Adverse Event Reports
a8aa7ea7298012f11f592a0e762f7622	Baseline	Checked	Checked	Checked	Everyday	17	17	17	17	17	17	17	17	Unchecked	Unchecked	Unchecked	Checked	Unchecked	Unchecked	Unchecked	Checked	Unchecked	Unchecked	Unchecked	Unchecked	Unchecked	Checked	Unchecked	Unchecked	Unchecked	Unchecked	Unchecked	Unchecked	Unchecked	Unchecked	Agree	Agree	Disagree	Disagree	Agree	Disagree	9	7		Yes	No	No	Yes	No
a8aa7ea7298012f11f592a0e762f7622	Medication Call
a8aa7ea7298012f11f592a0e762f7622	1 Month Follow-up
a8aa7ea7298012f11f592a0e762f7622	3 Month Follow-up
a8aa7ea7298012f11f592a0e762f7622	6 Month Follow-up
ef001d946c084e71dd9a07779a6db147	Baseline	Checked	Checked	Unchecked	Everyday	15	15	15	15	15	15	15	15	Unchecked	Unchecked	Unchecked	Checked	Unchecked	Unchecked	Unchecked	Checked	Unchecked	Checked	Unchecked	Unchecked	Unchecked	Checked	Unchecked	Unchecked	Unchecked	Unchecked	Unchecked	Unchecked	Unchecked	Unchecked	Agree	Agree	Disagree	Disagree	Agree	Neither agree nor disagree	0	1	56	No	Yes	No	Yes	No
ef001d946c084e71dd9a07779a6db147	Medication Call
ef001d946c084e71dd9a07779a6db147	1 Month Follow-up
ef001d946c084e71dd9a07779a6db147	3 Month Follow-up
ef001d946c084e71dd9a07779a6db147	6 Month Follow-up
bc53b108915c75bf9271a5cf020e49e7	Baseline	Checked	Checked	Checked	Everyday	20	20	20	20	20	20	20	20	Unchecked	Unchecked	Unchecked	Checked	Unchecked	Unchecked	Unchecked	Unchecked	Unchecked	Checked	Unchecked	Unchecked	Unchecked	Checked	Unchecked	Unchecked	Unchecked	Unchecked	Unchecked	Unchecked	Unchecked	Unchecked	Strongly agree	Strongly agree	Strongly disagree	Strongly disagree	Strongly agree	Strongly disagree	1	7	61	No	No	No	Yes	No
bc53b108915c75bf9271a5cf020e49e7	Medication Call
bc53b108915c75bf9271a5cf020e49e7	1 Month Follow-up
bc53b108915c75bf9271a5cf020e49e7	3 Month Follow-up
bc53b108915c75bf9271a5cf020e49e7	6 Month Follow-up
bc53b108915c75bf9271a5cf020e49e7	Adverse Event Reports
4c3125531e381acc26cda0501819d4f2	Baseline	Checked	Checked	Checked	Everyday	40	40	40	40	40	40	40	40	Unchecked	Unchecked	Unchecked	Checked	Unchecked	Unchecked	Unchecked	Unchecked	Checked	Unchecked	Unchecked	Unchecked	Unchecked	Checked	Unchecked	Unchecked	Unchecked	Unchecked	Unchecked	Unchecked	Unchecked	Unchecked	Strongly agree	Strongly agree	Strongly disagree	Strongly disagree	Strongly agree	Strongly agree	3	13	37	No	No	No	Yes	No
4c3125531e381acc26cda0501819d4f2	Medication Call
4c3125531e381acc26cda0501819d4f2	1 Month Follow-up
4c3125531e381acc26cda0501819d4f2	3 Month Follow-up
4c3125531e381acc26cda0501819d4f2	6 Month Follow-up
4c3125531e381acc26cda0501819d4f2	Contact Log
4c3125531e381acc26cda0501819d4f2	Adverse Event Reports
2ff9de26fba63b539160775ea57814bd	Baseline	Checked	Checked	Checked	Everyday	15	15	15	15	15	15	15	15	Unchecked	Unchecked	Unchecked	Checked	Unchecked	Checked	Checked	Unchecked	Unchecked	Unchecked	Unchecked	Unchecked	Unchecked	Checked	Unchecked	Unchecked	Unchecked	Unchecked	Unchecked	Unchecked	Unchecked	Unchecked	Agree	Agree	Agree	Patient declined to answer	Agree	Neither agree nor disagree	10	9	45	No	No	No	No	Yes
2ff9de26fba63b539160775ea57814bd	Medication Call
2ff9de26fba63b539160775ea57814bd	1 Month Follow-up
2ff9de26fba63b539160775ea57814bd	3 Month Follow-up
2ff9de26fba63b539160775ea57814bd	6 Month Follow-up
[truncated: 127 more columns]
